# Supplementary material for: Rapid and Highly Sensitive Detection of Mycobacterium tuberculosis Utilizing the Recombinase Aided Amplification-Based CRISPR-Cas13a System
Source: Microorganisms. 2024 Jul 23;12(8):1507. doi: 10.3390/microorganisms12081507 (PMC11356214; doi:10.3390/microorganisms12081507)
Supplement: Supplementary file 1 [file microorganisms-12-01507-s001.zip]

Archive with 1 entries (1 files):
- microorganisms-3080560-supplementary.pdf
